# Supplementary material for: Contrasting Patterns of Asaia Association with Pyrethroid Resistance Escalation between the Malaria Vectors Anopheles funestus and Anopheles gambiae
Source: Microorganisms. 2023 Mar 2;11(3):644. doi: 10.3390/microorganisms11030644 (PMC10053915; doi:10.3390/microorganisms11030644)
Supplement: Supplementary file 1 [file microorganisms-11-00644-s001.zip]

Archive with 4 entries (4 files):
- Table S1. List of primers and probes..xlsx
- Table S2. Association between markers and insecticide resistance.xlsx
- Table S3. Association between prevalence of Asaia and genotypes.xlsx
- Table S4. Relative abundance of Asaia in Anopheles species.xlsx
