# Supplementary material for: Contrasting Patterns of Asaia Association with Pyrethroid Resistance Escalation between the Malaria Vectors Anopheles funestus and Anopheles gambiae
Source: Microorganisms. 2023 Mar 2;11(3):644. doi: 10.3390/microorganisms11030644 (PMC10053915; doi:10.3390/microorganisms11030644)
Supplement: Supplementary file 1 [file microorganisms-11-00644-s001.zip › Table S1. List of primers and probes..xlsx]

## Sheet: Feuil1
Supplementary Table S1: List of primers and probes used for the detection of Known resistance markers and Asaia spp.
Name of genes to amplify	Oligonucleotides names	Sequences (5'-3')
Asaia 16S RNA (PCR)	16SRNA_F	TGGCGGACGGGTGAGTATC
	Asarev_R	AGCGTCAGTAATGAGCCAGGTT
Asaia 16S RNA (qPCR)	AsaH1_F	AAGGGCGCGTAGGCGGTTTA
	Asar_R	CCACCGGTGTTCTTCCCAAT
Housekeeping genes (Rps7)	Rsp7_F (An. gambiae)	CCACCATCGAACACACAAAGTTGA
	Rsp7_R (An. gambiae)	TGCTGCAAACTTCGGCTATTC
	Rsp7_F (An. funestus)	GTGTTCGGTTCCAAGGTGAT
	Rsp7_R (An. funestus)	TCCGAGTTCATTTCCAGCTC
CYP6P9a	6P9a1_F	TCCCGAAATACAGCCTTTCAG
	RFLP_6P9a_R	ATTGGTGCCATCGCTAGAAG
CYP6P9b	6P9bdpL_F	CCCCCACAGGTGGTAACTATCTGAA
	6P9b_ RFLP_0.5_R	TTATCCGTAACTCAATAGCGATG
6.5 kb	FG_5_F	CTTCACGTCAAAGTCCGTAT
	FG_3_R	TTTCGGAAAACATCCTCAA
	FZ_INS5_R	ATATGCCACGAAGGAAGCAG
L1014F mutation	L1014F_F	CATTTTTCTTGGCCACTGTAGTGAT
	L1014F_R	CGATCTTGGTCCATGTTAATTTGCA
N1575Y mutation	N1575Y_F	ATTTTTTTCATTGCATTATAGTAC
	N1575Y_R	TTTTTCATTGCATAATAGTAC
*F= Forward, R= Reverse, Rsp= Ribosomal protein
