# Supplementary material for: Contrasting Patterns of Asaia Association with Pyrethroid Resistance Escalation between the Malaria Vectors Anopheles funestus and Anopheles gambiae
Source: Microorganisms. 2023 Mar 2;11(3):644. doi: 10.3390/microorganisms11030644 (PMC10053915; doi:10.3390/microorganisms11030644)
Supplement: Supplementary file 1 [file microorganisms-11-00644-s001.zip › Table S2. Association between markers and insecticide resistance.xlsx]

## Sheet: Feuil1
Supplementary Table S2: Association between genotypes of known mutations and their combination with the ability of mosquitoes to survive exposure to pyrethroids.
Dose of Insecticide	Genotypes comparison	OR	P value	CI
6.5 kb SV
Deltamethrin 1X DC	RR vs SS	2745	0.0001	52.45 to 143659.15
	RS vs SS	85.4	0.0025	4.7 to 1532.3
	RR vs RS	32.1429	0.0188	1.77 to 581.23
	R vs S	21.7792	< 0.0001	10.42to 45.50
Deltamethrin 5X DC	RR vs SS	198.6923	0.0004	10.61 to 3720.18
	RS vs SS	25.7442	0.0274	1.43 to 461.76
	RR vs RS	8.3462	0.0002	2.73 to 25.44
	R vs S	10.5238	< 0.0001	5.30 to 20.89
Deltamethrin 10X DC	RR vs SS	152.8947	0.0007	8.42 to 2773.78
	RS vs SS	11.6667	0.1003	0.62 to 218.51
	RR vs RS	14.3175	<0,0001	4,69 to 43,67
	R vs S	18.3469	< 0.0001	7.72 to 43.56
CYP6P9a
Deltamethrin 1X DC	RR vs SS	2867	0.0001	54.83 to 149906.32
	RS vs SS	95.16	0.002	5.32 to 1700.82
	RR vs RS	30.1282	0.0209	1.67 to 542
	R vs S	20.5652	< 0.0001	9.88 to 42.76
Deltamethrin 5X DC	RR vs SS	190	<0,0001	18,39 to 1962,66
	RS vs SS	12.92	0.0171	1,57 to 105,84
	RR vs RS	14.7059	0.0001	3,86 to 56
	R vs S	8.1212	< 0.0001	4.26 to 15.45
Deltamethrin 10X DC	RR vs SS	62.111	0.0002	7,18 to 537,04
	RS vs SS	2.4762	0.4393	0,24 to 24,64
	RR vs RS	25.0833	<0,0001	6,91 to 90,96
	R vs S	19.1481	< 0.0001	7.67 to 47.78
CYP6P9b
Deltamethrin 1X DC	RR vs SS	1362.3333	< 0.0001	53.45 to 34717.28
	RS vs SS	50.3913	0.0086	2.70 to 937.71
	RR vs RS	40.33	0.0009	4.57 to 355.30
	R vs S	42.4773	< 0.0001	18.64 to 96.78
Deltamethrin 5X DC	RR vs SS	85.4	0.0025	4.75 to 1532.35
	RS vs SS	28.2258	0.0244	1.54 to 517.22
	RR vs RS	3.1250	0.0273	1.13 to 8.59
	R vs S	7.8182	< 0.0001	3.92 to 15.57
Deltamethrin 10X DC	RR vs SS	107.4706	0.0018	5.73 to 2014.19
	RS vs SS	3	0.5157	0.10 to 82.40
	RR vs RS	53.7500	0.0004	6.01 to 480.17
	R vs S	94.6957	< 0.0001	12.65 to 708.7
L1014F
Permethrin 1X DC	RR vs SS	2793	0.0001	53.4023 to 146077.0877
	RR vs RS	44.33	0.0107	2.4150 to 813.8632
	RS vs SS	63	0.0053	3.4188 to 1160.9210
	R vs S	29.75	<.0001	13.8264 to 64.0124
N1575Y
Permethrin 1X DC	RS vs SS	6.2222	0.0004	2.3 to 16.98
6.5 kb-SV/CYP6P9a
Deltamethrin 1X DC	RR/RR vs SS/SS	2623	0.0001	50,06 to 137412,08
	RS/RS vs SS/SS	85.4	0.0025	4,75 to 1532,35
	RR/RR vs RS/RS	30.71	0.0205	1,69 to 556,16
Deltamethrin 5X DC	RR/RR vs SS/SS	264.6	0.0004	11,8 to 5922,2
	RS/RS vs SS/SS	18.29	0.0518	0,98 to 342,3
	RR/RR vs RS/RS	18	0.0006	3,46 to 93,689
Deltamethrin 10X DC	RR/RR vs SS/SS	125.47	0.0012	6,77 to 2322,63
	RS/RS vs SS/SS	4.84	0.3095	0,23 to 101,65
	RR/RR vs RS/RS	282	0.0003	13,62 to 5843,89
6.5 kb-SV/CYP6P9b
Deltamethrin 1X DC	RR/RR vs SS/SS	2501	0.0001	47,68 to 131165,11
	RS/RS vs SS/SS	39.7826	0.0141	2,09 to 754.03
	RR/RR vs RS/RS	57	0.0073	2,98 to1105.28
Deltamethrin 5X DC	RR/RR vs SS/SS	137.3	0.001	7,2579 to 2597,6386
	RS/RS vs SS/SS	25.96	0.0284	1,41 to 478,03
	RR/RR vs RS/RS	5.681	0.004	1,7408 to 18,5446
Deltamethrin 10X DC	RR/RR vs SS/SS	109.615	0.0019	5,6615 to 2122,3074
	RS/RS vs SS/SS	2.7143	0.5554	0,0982 to 74,9889
	RR/RR vs RS/RS	61.67	0.0003	6,63 to 573,1001
CYP6P9a/CYP6P9b
Deltamethrin 1X DC	RR/RR vs SS/SS	2745	0.0001	52,45 to 143659,15
	RS/RS vs SS/SS	45.08	0.0109	2,40 to 845,85
	RR/RR vs RS/RS	60.88	0.0061	3,22 to 1150,92
Deltamethrin 5X DC	RR/RR vs SS/SS	234.6	0.0006	10,40 to 5287,46
	RS/RS vs SS/SS	25.42	0.0324	1,31 to 492,72
	RR/RR vs RS/RS	11.25	0.0052	2,05 to 61,49
Deltamethrin10X DC	RR/RR vs SS/SS	100.06	0.0022	5,24 to 1910,10
	RS/RS vs SS/SS	2.71	0.5554	0,09 to 74,98
	RR/RR vs RS/RS	55.71	0.0004	6,12 to 506,60
L1014F and N1575Y
Permethrin 1X DC	RR/RS vs SS/SS	1763	0.0002	33.39 to 93077.75
	RR/RS vs RS/RS	31.5333	0.0247	1.55 to 641.05
	RS/RS vs SS/SS	55.9091	0.0089	2.74 to 1138.24
6.5 kb-SV/CYP6P9a/CYP6P9b
Deltamethrin 1X DC	RR/RR/RR vs SS/SS/SS	2501	0.0001	47,68 to 131165,11
	RS/RS/RS vs SS/SS/SS	39.78	0.0141	2,09 to 754,03
	RR/RR/RR vs RS/RS/RS	62.86	0.006	3,28 to 1204,05
Deltamethrin 5X DC	RR/RR/RR vs SS/SS/SS	197.8	0.0009	8,73 to 4478,14
	RS/RS/RS vs SS/SS/SS	23	0.0386	1,17 to 448,69
	RR/RR/RR vs RS/RS/RS	10.5	0.0074	1,88 to 58,62
Deltamethrin 10X DC	RR/RR/RR vs SS/SS/SS	103.76	0.0021	5,35 to 2011,07
	RS/RS/RS vs SS/SS/SS	2.7143	0.5554	0,09 to 74,98
	RR/RR/RR vs RS/RS/RS	58.33	0.0004	6,26 to 542,84
*OR: Odds ratio, CI: Confidence Interval, SV: Structural variant, CYP : Cytochrome P450, DC: Discriminative concentration, RR: Homozygote resistant, RS: Heterozygote resistant/susceptible, SS: Homozygote susceptible, R: Resistant allele, S: Susceptible allele.
