# Supplementary material for: Contrasting Patterns of Asaia Association with Pyrethroid Resistance Escalation between the Malaria Vectors Anopheles funestus and Anopheles gambiae
Source: Microorganisms. 2023 Mar 2;11(3):644. doi: 10.3390/microorganisms11030644 (PMC10053915; doi:10.3390/microorganisms11030644)
Supplement: Supplementary file 1 [file microorganisms-11-00644-s001.zip › Table S3. Association between prevalence of Asaia and genotypes.xlsx]

## Sheet: Feuil1
Supplementary Table S3. Association between the prevalence of Asaia and genotypes of keys resistant markers after exposure to pyrethroids
Resistant markers	Genotypes comparison	X2	P	OR	P	CI
6.5 kb- SV	RR vs SS	24.689	p< 0.0001	6.4398	0.0018	2.0038 to 20.6963
	RR vs RS	4.64	0.03	3.8675	0.0231	1.2035 to 12.4281
	RS vs SS	8.176	0.004	1.6651	0.2431	0.7073 to 3.92
	R vs S	25.569	p< 0.0001	3.0362	0.0002	1.7054 to 5.4053
CYP6P9a	RR vs SS	24.191	p< 0.0001	10.896	0.0024	2.3303 to 50.9504
	RR vs RS	5.14	0.02	11.156	0.0016	2.5048 to 49.6889
	RS vs SS	7.270	0.0070	1.0239	0.9558	0.4446 to 2.3577
	R vs S	25.542	p< 0.0001	2.9048	0.0003	1.6349 to 5.1609
CYP6P9b	RR vs SS	52.518	p< 0.0001	4.6899	0.0041	1.6324 to 13,4741
	RR vs RS	50.941	p< 0.0001	2.0833	0.2449	0.6045 to 7,1795
	RS vs SS	0.015	0.9041	2.2512	0.1621	0,7217 to 7,0222
	R vs S	50.517	p< 0.0001	3.1756	0.0001	1.7798 to 5.6660
6.5 kb-SV + CYP6P9a	RR/RR vs SS/SS	20.829	p< 0.0001	10	0.0038	2.1036 to 47.5368
	RR/RR vs RS/RS	6.633	0.01	7.7846	0.0090	1.6693 to 36.3037
	RS/RS vs SS/SS	4.130	0.0421	1.2846	0.6	0.5038 to 3.2752
6.5 kb-SV + CYP6P9b	RR/RR vs SS/SS	22.981	p< 0.0001	8.962	0.001	2.4279 to 33.0817
	RR/RR vs RS/RS	18.926	p< 0.0001	3.7917	0.0676	0.9080 to 15.8340
	RS/RS vs SS/SS	0.215	0.6433	2.3636	0.1084	0.8269 to 6.7564
CYP6P9a + CYP6P9b	RR/RR vs SS/SS	30.580	p< 0.0001	11.625	0.0021	2.4360 to 55.4758
	RR/RR vs RS/RS	26.894	p< 0.0001	5.4070	0.0489	1.0085 to 28.9887
	RS/RS vs SS/SS	0.134	0.7145	2.15	0.1946	0.6763 to 6.8355
6.5 kb- SV + CYP6P9a + CYP6P9b	RR/RR/RR vs SS/SS/SS	28.135	p< 0.0001	11.5	0.0022	2.4095 to 54.8871
	RR/RR/RR vs RS/RS/RS	26.950	p< 0.0001	5.6098	0.0443	1.0448 to 30.1189
	RS/RS/RS vs SS/SS/SS	0.014	0.9043	2.05	0.2246	0.6436 to 6.5298
L1014F	RR vs SS	0.458	0.4987	1.1132	0.9576	0.0213 to 58.1014
	RR vs RS	1.436	0.2308	1.3111	0.8933	0.0250 to 68.6538
	RS vs SS	0.274	0.6004	0.8491	0.9355	0.0162 to 44.5421
	R vs S	0.418	0.5180	/	/	/
N1575Y	RS vs SS	0.408	0.5230	0.9036	0.9598	0.0175 to 46.6859
	R vs S	/	/	/	/	/
L1014F + N1575Y	RR/RS vs SS/SS	0.033	0.8555	1.0488	0.9812	0.0199 to 55.3705
	RR/RS vs RS/RS	3.126	0.077	1.72	0.7895	0.0321 to 92.1882
	RS/RS vs SS/SS	2.527	0.1119	0.6098	0.8076	0.0114 to 32.7174
