# Supplementary material for: Contrasting Patterns of Asaia Association with Pyrethroid Resistance Escalation between the Malaria Vectors Anopheles funestus and Anopheles gambiae
Source: Microorganisms. 2023 Mar 2;11(3):644. doi: 10.3390/microorganisms11030644 (PMC10053915; doi:10.3390/microorganisms11030644)
Supplement: Supplementary file 1 [file microorganisms-11-00644-s001.zip › Table S4. Relative abundance of Asaia in Anopheles species.xlsx]

## Sheet: Asaia in An. funestus
Supplementary table S4: Abundance of Asaia in Anopheles funestus hybrids strain after exposure to pyrethroids
Number	Sample	Number of Asaia genome/µL	Number of Rsp7 genome/µL	Relative ratio
1	Fang x Fumoz F4 Alive 1X	25372.7	14609	1.73679
2	Fang x Fumoz F4 Alive 1X	4571.08	3700.52	1.23526
3	Fang x Fumoz F4 Alive 1X	95771.5	26095	3.67011
4	Fang x Fumoz F4 Alive 1X	329448	22864.1	14.409
5	Fang x Fumoz F4 Alive 1X	52193.1	18478.7	2.8245
6	Fang x Fumoz F4 Alive 1X	99964.3	20180.9	4.95342
7	Fang x Fumoz F4 Alive 1X	2.92975e+06	24426.2	119.943
8	Fang x Fumoz F4 Alive 1X	351318	14825.1	23.6974
9	Fang x Fumoz F4 Alive 1X	405255	9198.31	44.0576
10	Fang x Fumoz F4 Alive 1X	416999	7488.83	55.6827
11	Fang x Fumoz F4 Alive 1X	787342	13475.4	58.4283
12	Fang x Fumoz F4 Alive 1X	DNA derade
13	Fang x Fumoz F4 Alive 1X	178263	9472.5	18.819
14	Fang x Fumoz F4 Alive 1X	3716.01	6141.99	0.605018
15	Fang x Fumoz F4 Alive 1X	122967	12706.6	9.67741
16	Fang x Fumoz F4 Alive 1X	224031	18752.1	11.947
17	Fang x Fumoz F4 Alive 1X	663329	21718.5	30.542
18	Fang x Fumoz F4 Alive 1X	792985	34493.9	22.9891
19	Fang x Fumoz F4 Alive 1X	1.00372e+06	25339.7	39.6106
20	Fang x Fumoz F4 Alive 1X	291784	25904.1	11.264
21	Fang x Fumoz F4 Alive 1X	187401	17044.8	10.9946
22	Fang x Fumoz F4 Alive 1X	870129	20479.4	42.4879
23	Fang x Fumoz F4 Alive 1X	566888	27673.9	20.4846
24	Fang x Fumoz F4 Alive 1X	9269.63	22365.9	0.414453
25	Fang x Fumoz F4 Alive 1X	315630	19029.5	16.5864
26	Fang x Fumoz F4 Alive 1X	133016	19029.5	6.98997
27	Fang x Fumoz F4 Alive 1X	126530	35522.1	3.562
28	Fang x Fumoz F4 Alive 1X	600217	19169.7	31.3107
29	Fang x Fumoz F4 Alive 1X	121223	16072.3	7.54233
30	Fang x Fumoz F4 Alive 1X	199841	20180.9	9.90252
31	Fang x Fumoz F4 Alive 1X	396666	28290.3	14.0213
32	Fang x Fumoz F4 Alive 1X	118653	18478.7	6.42109
33	Fang x Fumoz F4 Alive 1X	677693	35262.2	19.2187
34	Fang x Fumoz F4 Alive 1X	214635	23202.4	9.25055
35	Fang x Fumoz F4 Alive 1X	509302	15492.9	32.8732
36	Fang x Fumoz F4 Alive 1X	13926.6	16310.1	0.853864
37	Fang x Fumoz F4 Alive 1X	122092	13376.8	9.12713
38	Fang x Fumoz F4 Alive 1X	41828.1	17424.4	2.40055
39	Fang x Fumoz F4 Alive 1X	164796	25526.5	6.45589
40	Fang x Fumoz F4 Alive 1X	122967	23545.6	5.22247
41	Fang x Fumoz F4 Alive 1X	353835	17170.4	20.6073
42	Fang x Fumoz F4 Alive 1X	7323.43	27070.9	0.270528
1	Fang x Fumoz F4 Alive 5X	583314	10890.7	53.5606
2	Fang x Fumoz F4 Alive 5X	587495	8178.68	71.8325
3	Fang x Fumoz F4 Alive 5X	252949	18209.3	13.8912
4	Fang x Fumoz F4 Alive 5X	22472	12338.8	1.82125
5	Fang x Fumoz F4 Alive 5X	168365	6371.68	26.4239
6	Fang x Fumoz F4 Alive 5X	18664	22864.1	0.816301
7	Fang x Fumoz F4 Alive 5X	1387	15155.3	0.0915191
8	Fang x Fumoz F4 Alive 5X	554872	21401.9	25.9263
9	Fang x Fumoz F4 Alive 5X	81847.3	28708.8	2.85094
10	Fang x Fumoz F4 Alive 5X	134929	31584.5	4.27201
11	Fang x Fumoz F4 Alive 5X	738330	22039.9	33.4998
12	Fang x Fumoz F4 Alive 5X	743621	27877.9	26.6743
13	Fang x Fumoz F4 Alive 5X	311154	33742.4	9.22146
14	Fang x Fumoz F4 Alive 5X	539246	35783.9	15.0695
15	Fang x Fumoz F4 Alive 5X	19620.7	16430.3	1.19418
16	Fang x Fumoz F4 Alive 5X	50723.3	9334.4	5.43402
17	Fang x Fumoz F4 Alive 5X	194214	22039.9	8.81192
18	Fang x Fumoz F4 Alive 5X	91754.5	16430.3	5.58447
19	Fang x Fumoz F4 Alive 5X	13827.5	25339.7	0.545685
20	Fang x Fumoz F4 Alive 5X	516628	27471.4	18.806
21	Fang x Fumoz F4 Alive 5X	145956	21089.9	6.92066
22	Fang x Fumoz F4 Alive 5X	570950	24606.2	23.2035
23	Fang x Fumoz F4 Alive 5X	DNA derade
24	Fang x Fumoz F4 Alive 5X	2054.27	17296.9	0.118765
25	Fang x Fumoz F4 Alive 5X	419987	14396	29.1739
26	Fang x Fumoz F4 Alive 5X	11240.9	10345.1	1.0866
27	Fang x Fumoz F4 Alive 5X	167166	5501.39	30.3862
28	Fang x Fumoz F4 Alive 5X	888972	28920.4	30.7385
29	Fang x Fumoz F4 Alive 5X	334187	27877.9	11.9875
30	Fang x Fumoz F4 Alive 5X	DNA derade
31	Fang x Fumoz F4 Alive 5X	547003	27471.4	19.9117
32	Fang x Fumoz F4 Alive 5X	7016.27	21878.6	0.320691
33	Fang x Fumoz F4 Alive 5X	44604.8	25526.5	1.74739
34	Fang x Fumoz F4 Alive 5X	133969	12248.5	10.9376
35	Fang x Fumoz F4 Alive 5X	74590.8	14825.1	5.03138
36	Fang x Fumoz F4 Alive 5X	90453.3	24070.1	3.75791
37	Fang x Fumoz F4 Alive 5X	56458.5	23032.6	2.45124
38	Fang x Fumoz F4 Alive 5X	258427	21878.6	11.8118
39	Fang x Fumoz F4 Alive 5X	334187	20935.6	15.9626
40	Fang x Fumoz F4 Alive 5X	1.78991e+06	15492.9	115.531
41	Fang x Fumoz F4 Alive 5X	211591	16072.3	13.1649
42	Fang x Fumoz F4 Alive 5X	178263	19886.7	8.96397
43	Fang x Fumoz F4 Alive 5X	115312	13775.5	8.37079
44	Fang x Fumoz F4 Alive 5X	302391	15044.5	20.0998
45	Fang x Fumoz F4 Alive 5X	396666	15838	25.0452
46	Fang x Fumoz F4 Alive 5X	256588	10194.3	25.1699
47	Fang x Fumoz F4 Alive 5X	19481.1	10575.5	1.8421
48	Fang x Fumoz F4 Alive 5X	402372	13674.7	29.4245
1	Fang x Fumoz F4 Alive 10X	67013.7	17044.8	3.93163
2	Fang x Fumoz F4 Alive 10X	102129	15607.1	6.54376
3	Fang x Fumoz F4 Alive 10X	1.46551e+06	24787.6	59.1229
4	Fang x Fumoz F4 Alive 10X	67494	27270.4	2.47499
5	Fang x Fumoz F4 Alive 10X	136870	20479.4	6.68329
6	Fang x Fumoz F4 Alive 10X	435255	18478.7	23.5544
7	Fang x Fumoz F4 Alive 10X	579164	17044.8	33.979
8	Fang x Fumoz F4 Alive 10X	1.10926e+06	28708.8	38.6382
9	Fang x Fumoz F4 Alive 10X	727860	17170.4	42.3904
10	Fang x Fumoz F4 Alive 10X	1.26142e+06	20782.4	60.6964
11	Fang x Fumoz F4 Alive 10X	190097	12521.3	15.1819
12	Fang x Fumoz F4 Alive 10X	2.00657e+06	15155.3	132.4
13	Fang x Fumoz F4 Alive 10X	1.5628e+06	22202.3	70.389
14	Fang x Fumoz F4 Alive 10X	353835	21559.6	16.4119
15	Fang x Fumoz F4 Alive 10X	194214	10575.5	18.3645
16	Fang x Fumoz F4 Alive 10X	217722	18076.1	12.0448
17	Fang x Fumoz F4 Alive 10X	8817.64	937.355	9.40694
18	Fang x Fumoz F4 Alive 10X	554872	8866.72	62.5792
19	Fang x Fumoz F4 Alive 10X	194214	11465.2	16.9394
20	Fang x Fumoz F4 Alive 10X	702329	15267	46.0029
21	Fang x Fumoz F4 Alive 10X	727860	10653.4	68.3215
22	Fang x Fumoz F4 Alive 10X	484468	10194.3	47.5236
23	Fang x Fumoz F4 Alive 10X	208590	10890.7	19.153
24	Fang x Fumoz F4 Alive 10X	264023	8360.85	31.5785
25	Fang x Fumoz F4 Alive 10X	2.34793e+06	15267	153.791
26	Fang x Fumoz F4 Alive 10X	1.28873e+06	15267	84.4129
27	Fang x Fumoz F4 Alive 10X	2.23344e+06	9472.5	235.782
28	Fang x Fumoz F4 Alive 10X	1.27564e+07	2904.17	4392.44
29	Fang x Fumoz F4 Alive 10X	131129	16310.1	8.03977
30	Fang x Fumoz F4 Alive 10X	29059.9	10971	2.64879
31	Fang x Fumoz F4 Alive 10X	1.95006e+06	9612.64	202.864
32	Fang x Fumoz F4 Alive 10X	29689.2	14716.7	2.01739
33	Fang x Fumoz F4 Alive 10X	451077	19596.7	23.018
34	Fang x Fumoz F4 Alive 10X	179541	10194.3	17.612
35	Fang x Fumoz F4 Alive 10X	712432	13181.8	54.0468
36	Fang x Fumoz F4 Alive 10X	117809	14290.7	8.24376
37	Fang x Fumoz F4 Alive 10X	663329	16796.3	39.4926
38	Fang x Fumoz F4 Alive 10X	9.72464e+06	12521.3	776.647
39	Fang x Fumoz F4 Alive 10X	1.06273e+06	20180.9	52.6604
40	Fang x Fumoz F4 Alive 10X	668083	16190.8	41.2632
41	Fang x Fumoz F4 Alive 10X	543110	21401.9	25.3767
42	Fang x Fumoz F4 Alive 10X	128350	4784.98	26.8235
43	Fang x Fumoz F4 Alive 10X	182124	17552.8	10.3757
44	Fang x Fumoz F4 Alive 10X	934541	14502.1	64.4417
45	Fang x Fumoz F4 Alive 10X	78976.4	15607.1	5.06029
46	Fang x Fumoz F4 Alive 10X	247588	16796.3	14.7406
47	Fang x Fumoz F4 Alive 10X	539246	14716.7	36.6418
48	Fang x Fumoz F4 Alive 10X	827701	18343.5	45.1224
1	Fang x Fumoz F4 Non exposed	71462.3	9334.4	7.6558
2	Fang x Fumoz F4 Non exposed	DNA derade
3	Fang x Fumoz F4 Non exposed	9955.82	22530.8	0.441877
4	Fang x Fumoz F4 Non exposed	126530	10653.4	11.8769
5	Fang x Fumoz F4 Non exposed	10027.2	24426.2	0.410509
6	Fang x Fumoz F4 Non exposed	7168.21	27471.4	0.260933
7	Fang x Fumoz F4 Non exposed	182124	6513.61	27.9605
8	Fang x Fumoz F4 Non exposed	44924.4	16673.4	2.69438
9	Fang x Fumoz F4 Non exposed	1500.35	28498.8	0.0526461
10	Fang x Fumoz F4 Non exposed	895343	1016.21	881.06
11	Fang x Fumoz F4 Non exposed	22472	34241.6	0.656279
12	Fang x Fumoz F4 Non exposed	43348.6	21245.3	2.04038
13	Fang x Fumoz F4 Non exposed	121223	852.013	142.278
14	Fang x Fumoz F4 Non exposed	975454	24247.5	40.2291
15	Fang x Fumoz F4 Non exposed	29689.2	58958.4	0.503562
16	Fang x Fumoz F4 Non exposed	4737.25	3171.7	1.4936
17	Fang x Fumoz F4 Non exposed	33283	46611.7	0.714047
18	Fang x Fumoz F4 Non exposed	DNA derade
19	Fang x Fumoz F4 Non exposed	83024.7	20782.4	3.99495
20	Fang x Fumoz F4 Non exposed	84822.6	18343.5	4.62413
21	Fang x Fumoz F4 Non exposed	31211.1	27070.9	1.15294
22	Fang x Fumoz F4 Non exposed	3267.77	86373	0.0378332
23	Fang x Fumoz F4 Non exposed	35492.4	62986.5	0.563492
24	Fang x Fumoz F4 Non exposed	9269.63	31817.3	0.29134
25	Fang x Fumoz F4 Non exposed	10924.4	12521.3	0.872462
26	Fang x Fumoz F4 Non exposed	53705.5	17044.8	3.15085
27	Fang x Fumoz F4 Non exposed	3410.83	38794.3	0.0879208
28	Fang x Fumoz F4 Non exposed	58510.8	43952.4	1.33123
29	Fang x Fumoz F4 Non exposed	78414.4	61614.1	1.27267
30	Fang x Fumoz F4 Non exposed	674.266	15379.6	0.0438417
31	Fang x Fumoz F4 Non exposed	40360.9	18752.1	2.15235
1	Fang x Fumoz F4 Dead 1X	8035.88	44931.4	0.178848
2	Fang x Fumoz F4 Dead 1X	145956	24970.3	5.84519
3	Fang x Fumoz F4 Dead 1X	4379.36	43952.4	0.0996387
4	Fang x Fumoz F4 Dead 1X	1.19991e+06	33495.5	35.823
5	Fang x Fumoz F4 Dead 1X	149117	49070.3	3.03884
6	Fang x Fumoz F4 Dead 1X	43659.3	37395.8	1.16749
7	Fang x Fumoz F4 Dead 1X	208590	39080.2	5.33749
8	Fang x Fumoz F4 Dead 1X	214635	76236.6	2.81538
9	Fang x Fumoz F4 Dead 1X	242340	31353.4	7.72929
10	Fang x Fumoz F4 Dead 1X	438374	60271.6	7.27331
11	Fang x Fumoz F4 Dead 1X	0	61163.3	0
12	Fang x Fumoz F4 Dead 1X	0.741394	40541.8	1.82872e-05
13	Fang x Fumoz F4 Dead 1X	74060.1	52039.3	1.42316
14	Fang x Fumoz F4 Dead 1X	336582	59392.9	5.66704
15	Fang x Fumoz F4 Dead 1X	717538	48711.3	14.7304
16	Fang x Fumoz F4 Dead 1X	260279	43952.4	5.92184
17	Fang x Fumoz F4 Dead 1X	527816	35783.9	14.7501
18	Fang x Fumoz F4 Dead 1X	27057	24247.5	1.11587
19	Fang x Fumoz F4 Dead 1X	191459	34748.2	5.50991
20	Fang x Fumoz F4 Dead 1X	114491	22864.1	5.00747
21	Fang x Fumoz F4 Dead 1X	47906.6	20329.6	2.3565
22	Fang x Fumoz F4 Dead 1X	396666	35004.3	11.3319
23	Fang x Fumoz F4 Dead 1X	178263	27270.4	6.53687
24	Fang x Fumoz F4 Dead 1X	161303	22202.3	7.26514
25	Fang x Fumoz F4 Dead 1X	95771.5	83259.2	1.15028
26	Fang x Fumoz F4 Dead 1X	484468	20935.6	23.1409
27	Fang x Fumoz F4 Dead 1X	313384	32288	9.7059
28	Fang x Fumoz F4 Dead 1X	108909	28498.8	3.82152
29	Fang x Fumoz F4 Dead 1X	327104	17170.4	19.0505
30	Fang x Fumoz F4 Dead 1X	233839	20180.9	11.5872
31	Fang x Fumoz F4 Dead 1X	653922	16310.1	40.0931
32	Fang x Fumoz F4 Dead 1X	59352.5	39950.7	1.48564
33	Fang x Fumoz F4 Dead 1X	1768.18	8000.47	0.221009
34	Fang x Fumoz F4 Dead 1X	298103	20782.4	14.344
35	Fang x Fumoz F4 Dead 1X	220854	24606.2	8.97554
36	Fang x Fumoz F4 Dead 1X	908223	25154.3	36.1061
37	Fang x Fumoz F4 Dead 1X	311154	30670.3	10.1451
38	Fang x Fumoz F4 Dead 1X	1.54063e+06	19311	79.78
39	Fang x Fumoz F4 Dead 1X	DNA derade
40	Fang x Fumoz F4 Dead 1X	117809	8997.9	13.0929
41	Fang x Fumoz F4 Dead 1X	632.292	23894	0.0264624
42	Fang x Fumoz F4 Dead 1X	22312.1	37122.2	0.601045
1	Fang x Fumoz F4 Dead 5X	117809	27270.4	4.32002
2	Fang x Fumoz F4 Dead 5X	369326	15379.6	24.0141
3	Fang x Fumoz F4 Dead 5X	697331	23202.4	30.0543
4	Fang x Fumoz F4 Dead 5X	80112.5	17682.2	4.53068
5	Fang x Fumoz F4 Dead 5X	10769.4	11981.6	0.898831
6	Fang x Fumoz F4 Dead 5X	174485	16796.3	10.3883
7	Fang x Fumoz F4 Dead 5X	1.03281e+06	16430.3	62.8598
8	Fang x Fumoz F4 Dead 5X	141846	42367.9	3.34795
9	Fang x Fumoz F4 Dead 5X	271674	18890.3	14.3817
10	Fang x Fumoz F4 Dead 5X	149117	19311	7.72184
11	Fang x Fumoz F4 Dead 5X	1300.66	49796.3	0.0261197
12	Fang x Fumoz F4 Dead 5X	29477.9	21089.9	1.39773
13	Fang x Fumoz F4 Dead 5X	DNA derade
14	Fang x Fumoz F4 Dead 5X	285600	24787.6	11.5219
16	Fang x Fumoz F4 Dead 5X	30768.5	5920.57	5.19688
17	Fang x Fumoz F4 Dead 5X	692369	17812.5	38.8698
18	Fang x Fumoz F4 Dead 5X	173243	23032.6	7.52165
19	Fang x Fumoz F4 Dead 5X	6770.16	33495.5	0.202121
20	Fang x Fumoz F4 Dead 5X	2.36476e+06	4927.61	479.899
21	Fang x Fumoz F4 Dead 5X	178263	9334.4	19.0975
22	Fang x Fumoz F4 Dead 5X	75125.4	16190.8	4.64002
23	Fang x Fumoz F4 Dead 5X	7754.01	9826.75	0.789072
24	Fang x Fumoz F4 Dead 5X	84219	19029.5	4.42571
25	Fang x Fumoz F4 Dead 5X	512952	17044.8	30.0944
26	Fang x Fumoz F4 Dead 5X	37848.4	13181.8	2.87127
27	Fang x Fumoz F4 Dead 5X	474199	4927.61	96.2331
28	Fang x Fumoz F4 Dead 5X	929.814	17044.8	0.0545513
29	Fang x Fumoz F4 Dead 5X	293876	7599.63	38.6698
30	Fang x Fumoz F4 Dead 5X	204169	13775.5	14.8212
31	Fang x Fumoz F4 Dead 5X	168365	13085.3	12.8667
32	Fang x Fumoz F4 Dead 5X	859.568	10811.1	0.0795083
33	Fang x Fumoz F4 Dead 5X	748951	9064.21	82.6272
34	Fang x Fumoz F4 Dead 5X	30116.3	12248.5	2.45878
35	Fang x Fumoz F4 Dead 5X	169571	10194.3	16.634
36	Fang x Fumoz F4 Dead 5X	DNA derade
37	Fang x Fumoz F4 Dead 5X	59777.9	11051.9	5.40886
38	Fang x Fumoz F4 Dead 5X	67013.7	6232.85	10.7517
39	Fang x Fumoz F4 Dead 5X	587495	14290.7	41.1103
40	Fang x Fumoz F4 Dead 5X	15950.4	44.8358	355.752
41	Fang x Fumoz F4 Dead 5X	604519	15267	39.5963
42	Fang x Fumoz F4 Dead 5X	426029	31124	13.6881
43	Fang x Fumoz F4 Dead 5X	422997	11381.3	37.166
44	Fang x Fumoz F4 Dead 5X	283567	16430.3	17.2588
45	Fang x Fumoz F4 Dead 5X	2.13977e+06	18343.5	116.65
46	Fang x Fumoz F4 Dead 5X	1.08575e+06	23373.4	46.4523
47	Fang x Fumoz F4 Dead 5X	968513	28290.3	34.2348
48	Fang x Fumoz F4 Dead 5X	298103	27070.9	11.0119
49	Fang x Fumoz F4 Dead 5X	941239	17943.8	52.4548
50	Fang x Fumoz F4 Dead 5X	298103	18209.3	16.3709
1	Fang x Fumoz F4 Dead 10X	54478.1	20329.6	2.67974
2	Fang x Fumoz F4 Dead 10X	129270	16072.3	8.04301
3	Fang x Fumoz F4 Dead 10X	1.21717e+06	10119.7	120.278
4	Fang x Fumoz F4 Dead 10X	16295.9	14934.4	1.09116
5	Fang x Fumoz F4 Dead 10X	815964	14825.1	55.0392
6	Fang x Fumoz F4 Dead 10X	145956	14186.1	10.2886
7	Fang x Fumoz F4 Dead 10X	75663.9	18478.7	4.09466
8	Fang x Fumoz F4 Dead 10X	108909	10653.4	10.2229
9	Fang x Fumoz F4 Dead 10X	324776	10119.7	32.0935
10	Fang x Fumoz F4 Dead 10X	71974.4	11720.5	6.14088
11	Fang x Fumoz F4 Dead 10X	165977	16673.4	9.9546
12	Fang x Fumoz F4 Dead 10X	269741	13278.9	20.3135
13	Fang x Fumoz F4 Dead 10X	1.76452e+06	14716.7	119.9
14	Fang x Fumoz F4 Dead 10X	422997	7655.64	55.253
15	Fang x Fumoz F4 Dead 10X	1.10137e+06	15607.1	70.5683
16	Fang x Fumoz F4 Dead 10X	1.44473e+06	12158.9	118.821
17	Fang x Fumoz F4 Dead 10X	2.28181e+06	11133.3	204.953
18	Fang x Fumoz F4 Dead 10X	1.19137e+06	16190.8	73.5834
19	Fang x Fumoz F4 Dead 10X	649269	8997.9	72.1578
20	Fang x Fumoz F4 Dead 10X	622036	6907.71	90.0496
21	Fang x Fumoz F4 Dead 10X	934541	9403.2	99.3854
22	Fang x Fumoz F4 Dead 10X	516628	6513.61	79.3152
23	Fang x Fumoz F4 Dead 10X	277557	10045.6	27.6296
24	Fang x Fumoz F4 Dead 10X	494959	11720.5	42.23
25	Fang x Fumoz F4 Dead 10X	512952	15838	32.3874
26	Fang x Fumoz F4 Dead 10X	304559	6907.71	44.0897
27	Fang x Fumoz F4 Dead 10X	712432	10421.3	68.3629
28	Fang x Fumoz F4 Dead 10X	815964	8547.07	95.467
29	Fang x Fumoz F4 Dead 10X	313384	16920.1	18.5214
30	Fang x Fumoz F4 Dead 10X	712432	13278.9	53.6514
31	Fang x Fumoz F4 Dead 10X	201274	12894.5	15.6092
32	Fang x Fumoz F4 Dead 10X	78976.4	11634.8	6.78794
33	Fang x Fumoz F4 Dead 10X	44924.4	14082.3	3.19013
34	Fang x Fumoz F4 Dead 10X	3823.69	23032.6	0.166012
35	Fang x Fumoz F4 Dead 10X	81847.3	10575.5	7.73933
36	Fang x Fumoz F4 Dead 10X	7271.32	13085.3	0.555686
37	Fang x Fumoz F4 Dead 10X	531599	25714.6	20.673
38	Fang x Fumoz F4 Dead 10X	371973	7325.66	50.7767
39	Fang x Fumoz F4 Dead 10X	155645	15044.5	10.3457
40	Fang x Fumoz F4 Dead 10X	1.17448e+06	16551.4	70.9594
41	Fang x Fumoz F4 Dead 10X	31660.1	26872.9	1.17814
42	Fang x Fumoz F4 Dead 10X	273621	9972.14	27.4385
43	Fang x Fumoz F4 Dead 10X	385495	14609	26.3875
44	Fang x Fumoz F4 Dead 10X	1.38413e+06	15607.1	88.6862
45	Fang x Fumoz F4 Dead 10X	48595.8	23545.6	2.0639
46	Fang x Fumoz F4 Dead 10X	43972.2	12613.6	3.4861
47	Fang x Fumoz F4 Dead 10X	93074.4	15044.5	6.18662
48	Fang x Fumoz F4 Dead 10X	1.14958e+06	26872.9	42.7786

## Sheet: Asaia in An. gambiae
Supplementary table S4: Abundance of Asaia in An. gambiae hybrids strain after exposure to pyrethroids
Number	Sample	Number of Asaia genome/µL	Number of Rsp7 genome/µL	Relative ratio
1	Kis x mang F4 alive 90 min	289708	774.464	374.076
2	Kis x mang F4 alive 90 min	804392	1028.06	782.438
3	Kis x mang F4 alive 90 min	516628	655.319	788.361
4	Kis x mang F4 alive 90 min	97845.4	1456.88	67.1611
5	Kis x mang F4 alive 90 min	27057	1532.86	17.6513
6	Kis x mang F4 alive 90 min	40360.9	1113.56	36.2448
7	Kis x mang F4 alive 90 min	DNA degrade
8	Kis x mang F4 alive 90 min	61072.4	1259.9	48.4738
9	Kis x mang F4 alive 90 min	65593.3	984.22	66.645
10	Kis x mang F4 alive 90 min	341424	814.856	418.999
11	Kis x mang F4 alive 90 min	40360.9	631.948	63.8675
12	Kis x mang F4 alive 90 min	86042.8	301.263	285.607
13	Kis x mang F4 alive 90 min	277557	299.082	928.028
14	Kis x mang F4 alive 90 min	26107.9	60.0753	434.587
15	Kis x mang F4 alive 90 min	9402.98	462.432	20.3338
16	Kis x mang F4 alive 90 min	505678	405.761	1246.24
17	Kis x mang F4 alive 90 min	42733.9	222.058	192.445
18	Kis x mang F4 alive 90 min	20479.7	21.8903	935.56
19	Kis x mang F4 alive 90 min	291784	103.578	2817.06
20	Kis x mang F4 alive 90 min	258427	242.28	1066.65
21	Kis x mang F4 alive 90 min	405255	374.605	1081.82
22	Kis x mang F4 alive 90 min	520331	405.761	1282.36
23	Kis x mang F4 alive 90 min	115312	305.671	377.242
24	Kis x mang F4 alive 90 min	48944.1	83.2987	587.573
25	Kis x mang F4 alive 90 min	1.09353e+06	220.451	4960.42
26	Kis x mang F4 alive 90 min	827701	52.3317	15816.4
27	Kis x mang F4 alive 90 min	38392.9	264.343	145.239
28	Kis x mang F4 alive 90 min	152346	177.29	859.305
29	Kis x mang F4 alive 90 min	2.39877e+06	150.015	15990.2
30	Kis x mang F4 alive 90 min	70953.8	33.6011	2111.65
31	Kis x mang F4 alive 90 min	23455.8	280.158	83.7237
32	Kis x mang F4 alive 90 min	315630	591.961	533.194
33	Kis x mang F4 alive 90 min	1.06273e+06	230.27	4615.17
34	Kis x mang F4 alive 90 min	187401	113.01	1658.27
35	Kis x mang F4 alive 90 min	110475	200.588	550.756
36	Kis x mang F4 alive 90 min	659.974	361.245	1.82694
37	Kis x mang F4 alive 90 min	71462.3	48.3134	1479.14
38	Kis x mang F4 alive 90 min	358925	104.333	3440.2
39	Kis x mang F4 alive 90 min	69449.8	260.531	266.57
40	Kis x mang F4 alive 90 min	10692.8	746.844	14.3173
41	Kis x mang F4 alive 90 min	41530.5	331.094	125.434
42	Kis x mang F4 alive 90 min	35492.4	98.4434	360.536
1	Kis x mang F4 Non exposed	2.10942e+06	566.718	3722.17
2	Kis x mang F4 Non exposed	50723.3	757.771	66.9374
3	Kis x mang F4 Non exposed	527816	596.276	885.188
4	Kis x mang F4 Non exposed	2.1861e+06	814.856	2682.81
5	Kis x mang F4 Non exposed	520331	141.547	3676.03
6	Kis x mang F4 Non exposed	133016	449.19	296.123
7	Kis x mang F4 Non exposed	37046.2	361.245	102.551
8	Kis x mang F4 Non exposed	168365	369.203	456.022
9	Kis x mang F4 Non exposed	251149	684.508	366.905
10	Kis x mang F4 Non exposed	369326	838.877	440.263
11	Kis x mang F4 Non exposed	211591	558.546	378.825
12	Kis x mang F4 Non exposed	237203	244.046	971.961
13	Kis x mang F4 Non exposed	5543.17	558.546	9.9243
14	Kis x mang F4 Non exposed	4839.84	366.531	13.2044
15	Kis x mang F4 Non exposed	353835	660.096	536.036
16	Kis x mang F4 Non exposed	165977	609.411	272.357
17	Kis x mang F4 Non exposed	87906.1	493.669	178.067
18	Kis x mang F4 Non exposed	43972.2	426.924	102.998
19	Kis x mang F4 Non exposed	83024.7	420.767	197.317
20	Kis x mang F4 Non exposed	558848	838.877	666.187
21	Kis x mang F4 Non exposed	220854	490.097	450.634
22	Kis x mang F4 Non exposed	414031	876.241	472.508
23	Kis x mang F4 Non exposed	55261.8	664.908	83.1119
24	Kis x mang F4 Non exposed	604519	1456.88	414.942
25	Kis x mang F4 Non exposed	1.20851e+06	1146.39	1054.19
26	Kis x mang F4 Non exposed	169571	1467.5	115.551
27	Kis x mang F4 Non exposed	102129	1374.64	74.2951
28	Kis x mang F4 Non exposed	237203	895.543	264.871
29	Kis x mang F4 Non exposed	776177	2094.77	370.53
30	Kis x mang F4 Non exposed	356371	956.038	372.759
31	Kis x mang F4 Non exposed	53705.5	942.251	56.9971
32	Kis x mang F4 Non exposed	1.31664e+06	1129.86	1165.32
33	Kis x mang F4 Non exposed	554872	1278.34	434.057
34	Kis x mang F4 Non exposed	604519	600.622	1006.49
35	Kis x mang F4 Non exposed	494959	21095.8	23.4624
36	Kis x mang F4 Non exposed	133016	928.663	143.234
37	Kis x mang F4 Non exposed	438374	1278.34	342.925
38	Kis x mang F4 Non exposed	1.10926e+06	462.432	2398.75
39	Kis x mang F4 Non exposed	52567.2	1425.48	36.8769
40	Kis x mang F4 Non exposed	39788.5	1384.66	28.7353
1	Kis x mang F4 Dead 03 min	3221.43	118.044	27.2901
2	Kis x mang F4 Dead 03 min	1.70263e+06	212.589	8009.03
3	Kis x mang F4 Dead 03 min	210085	220.451	952.981
4	Kis x mang F4 Dead 03 min	396666	173.468	2286.67
5	Kis x mang F4 Dead 03 min	346335	694.523	498.666
6	Kis x mang F4 Dead 03 min	16295.9	264.343	61.6466
7	Kis x mang F4 Dead 03 min	DNA degrade
8	Kis x mang F4 Dead 03 min	57270.6	251.24	227.952
9	Kis x mang F4 Dead 03 min	217722	328.698	662.379
10	Kis x mang F4 Dead 03 min	583314	202.051	2886.97
11	Kis x mang F4 Dead 03 min	97149.2	200.588	484.321
12	Kis x mang F4 Dead 03 min	405255	154.437	2624.08
13	Kis x mang F4 Dead 03 min	66536.9	43.3265	1535.71
14	Kis x mang F4 Dead 03 min	63746.1	89.5738	711.66
15	Kis x mang F4 Dead 03 min	2526.96	42.7017	59.1771
16	Kis x mang F4 Dead 03 min	338994	126.018	2690.05
17	Kis x mang F4 Dead 03 min	968513	382.857	2529.7
18	Kis x mang F4 Dead 03 min	208590	105.859	1970.45
19	Kis x mang F4 Dead 03 min	982445	863.605	1137.61
20	Kis x mang F4 Dead 03 min	1.45062e+07	301.263	48151.4
21	Kis x mang F4 Dead 03 min	821811	641.195	1281.69
22	Kis x mang F4 Dead 03 min	285600	348.362	819.836
23	Kis x mang F4 Dead 03 min	1.83612e+07	172.213	106619
24	Kis x mang F4 Dead 03 min	8.49075e+06	741.439	11451.7
25	Kis x mang F4 Dead 03 min	119504	276.117	432.8
26	Kis x mang F4 Dead 03 min	49294.8	736.073	66.97
27	Kis x mang F4 Dead 03 min	457566	613.853	745.4
28	Kis x mang F4 Dead 03 min	3.57825e+06	627.375	5703.53
29	Kis x mang F4 Dead 03 min	43348.6	411.698	105.292
30	Kis x mang F4 Dead 03 min	126530	645.869	195.906
31	Kis x mang F4 Dead 03 min	4.3703e+06	247.617	17649.5
32	Kis x mang F4 Dead 03 min	98546.7	465.802	211.563
33	Kis x mang F4 Dead 03 min	402372	266.27	1511.14
34	Kis x mang F4 Dead 03 min	3.60389e+06	338.387	10650.2
35	Kis x mang F4 Dead 03 min	179541	340.854	526.739
